# Supplementary material for: Prenatal Ultrasound Diagnosis of Binder Phenotype: Case Series of Seven Patients and Literature Review
Source: Reports (MDPI). 2025 Sep 22;8(3):188. doi: 10.3390/reports8030188 (PMC12473893; doi:10.3390/reports8030188)
Supplement: Supplementary file 1 [file reports-08-00188-s001.zip]

Archive with 1 entries (1 files):
- reports-3829770-supplementary.pdf
